# Supplementary material for: Genetic Dissection of Maize Embryonic Callus Regenerative Capacity Using Multi-Locus Genome-Wide Association Studies
Source: Front Plant Sci. 2018 Apr 26;9:561. doi: 10.3389/fpls.2018.00561 (PMC5933171; doi:10.3389/fpls.2018.00561)
Supplement: Table S1 — Inbred lines and population Q matrix. [file Table_1.XLSX]

## Sheet: Sheet1
Table S1 Inbred lines and population Q matrix
Inbred lines	Q1	Q2	Germplasm
Liao3053	0.001	0.999	Mix
Dan340	0.001	0.999	Tropical
48-2	0.001	0.999	Tropical
698-3	0.002	0.998	Temperate
4011	0.002	0.998	Tropical
K169R	0.002	0.998	Mix
ZD808-1	0.002	0.998	Mix
DH40	0.002	0.998	Tropical
Nan09530	0.002	0.998	Tropical
98-3	0.002	0.998	Mix
KS003	0.002	0.998	Mix
Mian723	0.003	0.997	Temperate
YS0	0.005	0.995	Mix
Liao6082	0.005	0.995	Temperate
CLWN251	0.005	0.995	Tropical
Nan21-3	0.005	0.995	Tropical
CG698	0.006	0.994	Temperate
TLL-1	0.006	0.994	Tropical
K22	0.007	0.993	Temperate
K305	0.007	0.993	Temperate
81565-2	0.007	0.993	Mix
1572	0.012	0.988	Temperate
S7913	0.012	0.988	Tropical
975-12	0.016	0.984	Temperate
Zheng28	0.018	0.982	Temperate
10WRA120	0.018	0.982	Temperate
Zheng58	0.019	0.981	Temperate
W30	0.02	0.98	Temperate
2369	0.021	0.979	Temperate
CLWN205	0.023	0.977	Tropical
CLWN250	0.028	0.972	Tropical
BS08-565	0.03	0.97	Mix
BANTAN2003	0.037	0.963	Tropical
NZ925	0.04	0.96	Temperate
BML1269	0.04	0.96	Temperate
Lu2458	0.041	0.959	Temperate
LS-22	0.043	0.957	Tropical
GCML32	0.045	0.955	Tropical
CML447	0.045	0.955	Tropical
SB02	0.049	0.951	Mix
TL98A1709-20	0.05	0.95	Tropical
PHW52	0.05	0.95	Temperate
Lin-1	0.051	0.949	Mix
HuangC	0.051	0.949	Temperate
BML1256	0.055	0.945	Tropical
06WAM210	0.059	0.941	Tropical
CLWN227	0.059	0.941	Tropical
CLYN214	0.06	0.94	Tropical
21209	0.06	0.94	Temperate
TD1	0.062	0.938	Mix
LN8	0.065	0.935	Temperate
ShuangM9	0.067	0.933	Tropical
Y1015	0.067	0.933	Tropical
S273	0.068	0.932	Tropical
BJ005	0.068	0.932	Temperate
S5003	0.069	0.931	Tropical
YA8201	0.07	0.93	Tropical
CIMMYT-1	0.076	0.924	Tropical
205-11	0.079	0.921	Mix
18-9-101	0.08	0.92	Tropical
Zheng29	0.083	0.917	Temperate
9HT1736	0.083	0.917	Tropical
GCML157	0.083	0.917	Tropical
PH6WC	0.086	0.914	Temperate
11GD003	0.089	0.911	Tropical
CL11	0.092	0.908	Tropical
CML308	0.095	0.905	Tropical
V37	0.096	0.904	Mix
10GY92-121	0.096	0.904	Tropical
Qi205	0.097	0.903	Mix
M3-0	0.099	0.901	Tropical
F19	0.099	0.901	Tropical
SCML1950	0.102	0.898	Temperate
CIMMYT-2	0.104	0.896	Tropical
LX312	0.104	0.896	Mix
F06	0.108	0.892	Tropical
Ji1037	0.117	0.883	Mix
5220-2	0.121	0.879	Temperate
646	0.122	0.878	Tropical
SW01D1031-14	0.122	0.878	Tropical
XBY2193	0.13	0.87	Tropical
PH4CV	0.13	0.87	Mix
CA1108	0.15	0.85	Mix
MH9	0.154	0.846	Tropical
XS021	0.157	0.843	Mix
TY30331-2	0.158	0.842	Tropical
07G83	0.171	0.829	Mix
M232	0.172	0.828	Temperate
4379	0.179	0.821	Tropical
BS1074	0.189	0.811	Mix
Q78	0.2	0.8	Mix
Liao147-8	0.203	0.797	Mix
Y1021	0.204	0.796	Temperate
K363	0.211	0.789	Mix
11GP30-1	0.216	0.784	Temperate
Y8G	0.253	0.747	Mix
H921	0.263	0.737	Temperate
ZYDH381-1	0.282	0.718	Temperate
JF52-3	0.302	0.698	Temperate
H127RE	0.316	0.684	Mix
XH05	0.324	0.676	Mix
11GP66-1	0.387	0.613	Mix
Dan598	0.396	0.604	Mix
Y1032R	0.401	0.599	Temperate
PHW65	0.439	0.561	Temperate
CD30M	0.441	0.559	Mix
LX350	0.485	0.515	Temperate
WZ-1	0.488	0.512	Temperate
SY02	0.491	0.509	Temperate
LSC107	0.514	0.486	Temperate
JH961	0.518	0.482	Temperate
W8107	0.524	0.476	Temperate
De12	0.524	0.476	Temperate
W7475	0.533	0.467	Temperate
7854	0.533	0.467	Temperate
10WRB115	0.549	0.451	Temperate
SCML2031	0.555	0.445	Mix
B151	0.573	0.427	Temperate
LZM009	0.591	0.409	Temperate
Chuan273	0.599	0.401	Temperate
SCML202	0.603	0.397	Temperate
Shen136	0.604	0.396	Temperate
Mian715	0.62	0.38	Mix
871	0.656	0.344	Temperate
C2010-3	0.668	0.332	Temperate
DH3732	0.683	0.317	Temperate
LZM025	0.719	0.281	Temperate
08WSC200-11	0.773	0.227	Temperate
10GY6057-2	0.799	0.201	Temperate
Nan202	0.845	0.155	Temperate
10WRC64	0.96	0.04	Temperate
Dan3130	0.997	0.003	Temperate
141	1	0	Temperate
Qi319	1	0	Temperate
178	1	0	Temperate
JH59	1	0	Temperate
18-599	1	0	Temperate
De2010-1	1	0	Temperate
DH29	1	0	Temperate
891	1	0	Temperate
Shen135	1	0	Temperate
Shen137	1	0	Temperate
SH15	1	0	Temperate
LZM004	1	0	Temperate
