# Supplementary material for: Genetic Dissection of Maize Embryonic Callus Regenerative Capacity Using Multi-Locus Genome-Wide Association Studies
Source: Front Plant Sci. 2018 Apr 26;9:561. doi: 10.3389/fpls.2018.00561 (PMC5933171; doi:10.3389/fpls.2018.00561)
Supplement: Table S2 — Significant QTNs for the five traits across three environments and the BLUP model using the mrMLM method. The traits include CBR (callus browning rate), CDR (callus differentiating rate), CPN (callus plantlet number), CRR (callus rooting rate), and GCR (green callus rate). JH, CZ, and YJ denote the population planted in Jinghong (2014), Chongzhou (2015), and Yuanjiang (2015), respectively. r2 (%), phenotypic variation of traits explained by each QTN. [file Table_2.XLSX]

## Sheet: Sheet1
Table S2 Significant QTNs for the five traits across three environments and the BLUP model using the mrMLM method
Trait	Environment and BLUP model	marker	Chromosome	Marker Position (bp)	QTN effect	LOD score	r2 (%)	Genotype for code 1
CBR	BLUP	PZE-109066380	9	109317272	-8.6688	3.2349	15.0755	G
		SYN10781	6	158416449	5.1033	4.5103	6.6204	G
		PZE-102138070	2	186820524	3.9652	5.6777	9.4812	A
		PZE-103123331	3	181066730	-3.6481	3.2858	6.3953	G
		PZE-101095697	1	93909588	3.5382	3.8012	7.4278	A
		SYN7221	2	6200684	3.9045	3.7478	7.7635	A
		PZE-110088629	10	138832523	3.3605	3.8462	5.4267	A
	CZ	SYN3263	7	168201559	-20.2531	3.9012	6.9341	G
		PZE-109121058	9	154807596	17.4322	5.0134	7.9623	A
		PZE-102051853	2	29231856	-24.5326	5.2318	30.2678	A
		SYNGENTA15901	7	5038808	11.2333	3.6894	10.7458	G
		PZE-108009888	8	10298512	10.3321	5.7791	8.0079	G
	JH	ZM013726-0590	6	162190849	-16.8598	3.9702	8.977	A
		PZE-105009954	5	4578595	-18.2985	3.8889	9.1563	A
		PZE-104004875	4	3890824	10.9892	3.2532	8.3169	G
		PZE-108059421	8	106208447	-12.8683	4.1369	11.4044	C
	YJ	PZE-109066380	9	109317272	-16.8184	5.6101	13.9237	G
		SYN36497	1	194994567	-23.4406	19.9237	27.047	G
		PZE-109094884	9	141323233	16.4588	9.5904	9.7893	G
		PZE-108056569	8	101526300	-17.6914	3.0717	15.4067	G
		SYN6514	3	196351287	-4.8976	3.5589	3.6265	A
		PZE-109067144	9	110459334	6.4835	3.2708	2.5865	C
		PZE-104068814	4	136958099	5.399	3.6663	4.3558	C
		SYN29729	2	206629114	-6.3479	4.3906	2.4795	G
		PZE-106088924	6	146414935	5.4923	5.0801	4.0599	A
		PZE-102109721	2	141363433	5.1556	4.1843	3.6448	C
		PZE-104116605	4	192456576	8.1363	5.5455	2.8319	G
CDR	BLUP	PZE-106032634	6	75630749	-6.8364	16.1532	18.8703	A
		PZA02023.4	1	216585033	-4.6758	6.6722	6.9483	G
		SYN15872	8	161523427	-2.1564	4.7531	5.4545	G
		SYN39155	3	2446145	2.0327	4.7283	4.8468	A
		SYN32084	1	256515262	2.3812	4.0386	5.8866	A
		PZE-101216827	1	267908158	-2.2033	3.4753	4.7686	A
		PZE-108057211	8	102337771	-3.4241	6.4225	8.5134	A
		PZE-101030692	1	18957087	-1.9366	3.7065	3.9414	G
		PZE-101219403	1	270832283	-2.376	5.9088	5.0901	G
		PZE-109013340	9	13658309	-2.2709	3.7304	3.6317	G
	CZ	PZE-109121058	9	154807596	-12.4023	5.375	9.2508	A
		PZE-106111889	6	159437692	14.6508	3.0571	21.1338	A
		PZE-101215284	1	265891456	-15.4872	5.5654	12.7579	C
		SYN31532	1	228718597	-5.9259	3.4375	5.5354	G
		SYN15872	8	161523427	-6.4502	5.1787	8.435	G
		PZE-101049707	1	34397744	5.0595	3.4679	5.2518	A
		PZE-105162073	5	208101492	6.504	5.0669	8.6515	C
	JH	PZE-104083693	4	157610658	-6.9902	4.4173	12.3751	A
		SYN11739	9	9965031	6.9856	4.9235	14.2844	G
		SYN31996	6	163506361	5.9156	3.1262	9.1586	G
	YJ	PZE-102051853	2	29231856	11.5744	6.9604	19.7022	A
		PZE-105072717	5	77746333	-6.4032	7.5374	7.6952	A
		PZE-104116512	4	192296603	-14.0097	5.8427	20.0682	A
		PZE-108002411	8	2512300	-6.7468	16.2469	14.6425	G
		PZE-110074832	10	131051252	9.6524	7.0718	10.9618	A
		PZE-101096007	1	94367481	3.1945	4.8568	3.7163	G
		PZE-101044686	1	30568749	-3.9759	6.8877	4.6276	A
		PZE-104024779	4	28921405	-3.4095	3.9249	2.605	G
		SYN20087	6	3184601	-5.0451	5.604	3.375	G
		PZE-102109640	2	141173773	-7.5041	7.6734	4.8638	C
CPN	BLUP	PZE-106032634	6	75630749	-0.1762	7.876	14.6563	A
		PZA02023.4	1	216585033	-0.1465	4.7463	7.9755	G
		PZE-101220149	1	271749865	-0.1075	4.4193	8.2665	A
		SYN2944	5	213294101	-0.1072	3.2949	5.7907	G
		SYN39155	3	2446145	0.0612	3.0564	5.1358	A
		PZE-108105282	8	159954599	-0.0788	3.8777	6.9098	A
		PZE-108057325	8	102454042	-0.0624	3.0745	5.3153	C
	CZ	SYN31935	2	212245082	-0.1988	3.6932	7.4917	G
		PZE-101220149	1	271749865	-0.2799	8.2598	14.8571	A
		PUT-163a-71314761-3139	7	160028348	-0.2809	5.0292	7.4557	A
		SYN39155	3	2446145	0.1187	3.8538	5.8596	A
		PZE-107018459	7	16277013	-0.1344	4.298	6.2521	G
		PZE-104099386	4	175980752	-0.1759	3.3436	10.4777	A
		SYN32084	1	256515262	0.1489	3.8653	8.5947	A
	JH	PZE-104066682	4	131771972	-0.5813	7.4966	17.5652	C
		PZE-110026954	10	60719791	-0.4558	3.7954	19.5693	G
		PZE-104092462	4	168122870	-0.2747	4.1706	10.7888	G
		PZE-104075026	4	147128883	0.4131	5.8805	8.8684	C
		PZE-106043314	6	93212668	-0.2457	6.6429	9.6125	A
		PZE-103067595	3	88532362	-0.2042	4.1936	5.7539	A
	YJ	PZE-102082604	2	68700172	-0.199	5.9645	11.225	G
		SYN2729	1	279575936	-0.3023	7.1457	28.3648	A
		PZE-101110005	1	118540051	-0.2859	3.9738	11.0289	G
		PZE-105081783	5	95715648	-0.1223	3.9205	5.7681	A
		PZE-102186765	2	230884488	-0.1448	9.1126	12.4457	A
		SYN36763	4	4862353	-0.0489	3.2904	1.4815	C
		PZE-101181823	1	226236634	-0.0778	4.0128	3.7544	A
		PZE-101184208	1	229067257	0.1427	4.3724	7.8595	A
		PZE-105180900	5	215803547	-0.0983	3.0591	3.9542	G
CRR	BLUP	PZE-106101046	6	153665962	-1.5903	4.694	9.4429	A
		SYN24422	2	210393174	-1.3273	3.0147	7.2876	A
		PZE-107005556	7	3824391	-1.065	3.3144	7.4442	A
		PZE-101160089	1	202300686	-3.3732	8.2766	19.2622	C
	CZ	PZE-101160089	1	202300686	-14.9162	8.1752	16.379	C
		PZE-106071476	6	126429346	-6.596	5.2815	9.2483	A
		SYN13999	9	89705910	-7.9284	3.9465	10.0425	A
		SYN21514	2	7661413	-5.3033	3.7296	7.2686	G
		PZE-101155828	1	198779072	-8.5834	5.7458	16.4686	A
	JH	PZE-101155575	1	198479489	-5.8579	4.6255	9.2794	G
		PZE-105144284	5	198198007	4.5305	3.8928	15.7643	A
	YJ	PZA00752.1	1	82019775	-14.0225	5.4614	13.7543	G
		PUT-163a-16919428-1020	7	148179417	-12.3886	6.3371	20.6239	A
		PZE-101146635	1	189796981	-6.9731	3.1284	9.398	A
		SYN28088	5	68653887	-4.8955	6.9826	11.4553	G
		SYNGENTA15878	3	218482343	-5.2312	7.0778	12.9295	A
		PZE-101150254	1	193872766	4.0076	3.3748	6.179	A
GCR	BLUP	SYN32084	1	256515262	4.1543	3.9875	6.1032	A
		PZE-107030962	7	40326080	7.1156	5.6026	12.1458	G
		SYNGENTA15901	7	5038808	-4.5154	4.7718	7.7603	G
		PZE-105114709	5	171362823	5.4737	5.362	9.5463	A
		SYN28038	2	215290206	-4.5637	3.398	7.5431	G
		SYNGENTA13688	2	5681488	-6.3997	4.0788	9.8247	G
	CZ	PZE-109121058	9	154807596	-19.1342	8.0741	13.734	A
		SYN3263	7	168201559	22.0821	5.3009	11.8011	G
		PZE-102061658	2	40011083	-12.1604	5.1694	11.139	A
		PZE-107074982	7	130871292	-9.1921	5.134	8.3075	A
		PZE-108072910	8	126868828	8.5624	3.0873	4.7685	G
		PZE-104044469	4	65747970	-8.7551	4.117	6.9334	A
		SYN9481	3	167474195	9.8516	3.7697	9.7771	G
		PZE-104092499	4	168188640	-6.8169	3.0407	5.6654	G
	JH	PZE-107063668	7	120966139	17.1602	4.8662	20.4399	C
		PZE-108042778	8	71055407	10.8433	3.0236	8.1613	G
		PZE-103123331	3	181066730	-6.9772	3.4239	6.6734	G
		PZE-108010908	8	11504308	6.4435	4.6118	6.8846	G
		PZE-107130802	7	171931248	-5.8501	4.0819	5.841	C
		SYN2420	1	183301783	-6.7935	4.3651	6.0453	G
		SYN37974	2	10782867	-6.8478	3.2479	7.7757	A
	YJ	SYN36497	1	194994567	11.3492	4.7756	8.2856	G
		PZE-101029820	1	17850815	-10.3359	8.4751	16.0895	A
		SYNGENTA13688	2	5681488	-7.2048	4.2581	7.5528	G
		PZE-104025973	4	31108073	-7.8125	3.6206	7.0889	A
		PZE-105145395	5	199138547	-10.8259	4.8082	11.189	A
		PZE-101183173	1	228051317	-6.6584	3.3145	5.7038	C
		PZE-104068674	4	136690183	-5.9962	3.0578	7.0671	G
		SYN7805	3	179726975	-6.6206	4.8868	8.7272	A
		PZA03592.3	8	163113635	-5.905	4.3818	6.8538	A
The traits include CBR (callus browning rate), CDR (callus differentiating rate), CPN (callus plantlet number), CRR (callus rooting rate) and GCR (green callus rate). JH, CZ and YJ denote the population planted in Jinghong (2014), Chongzhou (2015) and Yuanjiang (2015), respectively. r2 (%), phenotypic variation of traits explained by each QTN.
