# Supplementary material for: Genetic Dissection of Maize Embryonic Callus Regenerative Capacity Using Multi-Locus Genome-Wide Association Studies
Source: Front Plant Sci. 2018 Apr 26;9:561. doi: 10.3389/fpls.2018.00561 (PMC5933171; doi:10.3389/fpls.2018.00561)
Supplement: Table S3 — Significant QTNs for the five traits across three environments and the BLUP model using the FASTmrEMMA method. The traits include CBR (callus browning rate), CDR (callus differentiating rate), CPN (callus plantlet number), CRR (callus rooting rate), and GCR (green callus rate). JH, CZ, and YJ denote the population planted in Jinghong (2014), Chongzhou (2015), and Yuanjiang (2015), respectively. r2 (%), phenotypic variation of traits explained by each QTN. [file Table_3.XLSX]

## Sheet: Sheet1
Table S3 Significant QTNs for the five traits across three environments and the BLUP model using the FASTmrEMMA method
Trait	Environment and BLUP model	Marker	Chromosome	Marker position (bp)	QTN effect	LOD score	MAF	r2 (%)	Genotype for code 1	Variation Error	Phenotypic variation (total)
CBR	BLUP	PZE-102151093	2	197600202	8.0872	5.5554	0.4085	10.239	G	91.6226	148.128
		SYN21619	5	1552217	8.4199	5.1408	0.1901	7.425	G
		SYNGENTA15901	7	5038808	5.6015	3.7428	0.3592	4.7683	G
	CZ	PZE-101155429	1	198416421	17.6418	4.9633	0.3663	8.4337	G	383.052	833.14
		PZE-101167639	1	211083097	-19.2589	4.5869	0.198	7.1681	A
		PZE-101213720	1	264163677	-20.1203	4.6514	0.1683	6.8758	A
		SYN8267	4	169213008	-19.4372	5.194	0.2475	8.4328	G
		SYNGENTA15901	7	5038808	21.9527	7.6276	0.3861	13.1922	G
	JH	PZE-101119758	1	147990460	13.9642	3.205	0.381	6.2599	A	502.786	726.57
		PZE-108010908	8	11504308	-16.7423	4.1668	0.4095	8.8759	G
	YJ	PZE-101152052	1	195484495	14.0976	4.156	0.2785	6.3022	A	239.464	632.384
		PZE-103108199	3	169053554	16.2611	3.8862	0.2405	7.6411	C
		SYN6514	3	196351287	-12.7891	4.0542	0.443	6.3179	A
		PZE-108020924	8	19855121	14.5251	3.7523	0.1772	4.894	G
		PZE-109067144	9	110459334	17.4048	3.1363	0.1139	4.9161	C
CDR	BLUP	PZE-101119758	1	147990460	-3.4838	3.2903	0.3803	3.1111	A	47.0823	88.7633
		SYN32084	1	256515262	3.4761	3.0451	0.2676	2.6518	A
		PZE-101216827	1	267908158	-4.4568	4.3307	0.2535	4.2282	A
		PZE-102024183	2	11516783	-4.6887	3.8168	0.2042	4.0328	A
		SYN39155	3	2446145	4.9446	5.0702	0.3873	6.4533	A
		PHM11985.27	6	147224252	-4.0762	3.5676	0.4577	4.562	A
		PZE-108101407	8	157295122	5.5526	6.3764	0.4437	8.4275	G
	CZ	PZE-109041427	9	64725726	13.6016	3.7772	0.3168	9.2913	A	318.766	419.367
	JH	PZE-107045875	7	93961101	-11.9784	4.9283	0.381	10.2094	C	221.647	323.909
		SYN11739	9	9965031	10.5939	3.6565	0.4095	8.2701	G
	YJ	PZE-102186765	2	230884488	-9.777	3.6435	0.3038	10.1899	A	108.198	198.409
		PZE-105181159	5	215836136	7.1409	3.2051	0.3291	5.6747	G
		SYN24461	6	154131736	-7.499	3.2922	0.4557	6.9551	G
CPN	BLUP	PZE-108093462	8	150306800	0.1509	3.419	0.1901	4.8816	C	0.053	0.0726
	CZ	SYN24967	7	174760911	-0.3642	4.2496	0.1782	8.0958	A	0.1399	0.2431
		PZE-109062403	9	104884301	0.4822	6.3598	0.2178	16.3254	A
	JH	PZE-103100885	3	161566693	-0.432	4.1153	0.381	10.2423	A	0.3092	0.4225
		PZE-104051708	4	81789202	-0.5559	4.646	0.2286	12.9284	G
	YJ	PZE-102186765	2	230884488	-0.4163	7.2603	0.3038	25.8384	A	0.0787	0.1419
		PZE-105163347	5	208254880	-0.1885	3.3773	0.443	5.9907	A
CRR	BLUP	SYN18315	1	252377691	-3.3403	7.1319	0.1831	12.3715	G	8.5788	13.7047
		SYN11158	1	290306705	-2.0397	4.3775	0.3521	6.7264	A
		PZE-106008760	6	25291385	-2.9233	6.761	0.3169	13.3325	G
	CZ	SYN8830	3	179969363	-14.6845	5.2742	0.4257	15.8058	A	234.318	323.514
		PZE-105064334	5	64766910	18.7242	4.025	0.0891	8.9663	C
	JH	PZE-101085779	1	75627286	-7.3651	4.8127	0.3619	10.5235	C	70.3561	106.319
	YJ	SYN20061	1	285069545	-7.4217	3.9432	0.4051	6.0136	A	94.5955	208.626
		SYN28088	5	68653887	-7.6106	4.1835	0.4557	6.7373	G
		PZE-106000504	6	1234387	-5.9233	3.0442	0.4557	4.1269	A
		PZE-107005556	7	3824391	-9.6986	4.1326	0.2911	9.1423	A
		PUT-163a-93014139-4814	10	80051436	6.2771	3.3959	0.4557	4.6346	C
GCR	BLUP	PZE-103108199	3	169053554	-7.1019	3.283	0.2535	4.4666	C	141.769	213.488
		SYN6786	3	217895555	-8.6094	4.0643	0.2465	6.4139	A
		PZE-104024889	4	28985737	-7.418	3.6646	0.4014	5.9852	C
		PZE-110069146	10	125953299	-8.4013	4.1979	0.3451	7.3242	A
	CZ	PZE-103183662	3	228266158	-16.1731	3.7285	0.3465	8.2829	A	498.911	712.01
		PZE-104024889	4	28985737	-14.2704	3.3125	0.3861	6.4753	C
		PZE-104143728	4	232606014	14.059	3.5686	0.396	6.2754	G
	JH	PZE-103123331	3	181066730	14.6155	4.0334	0.2762	7.7463	G	331.804	549.649
		PZE-104069507	4	138153696	-15.6983	5.1413	0.4381	10.4249	A
		PZE-105129274	5	186508480	-16.0506	4.6214	0.3714	9.9757	C
	YJ	PZE-101106628	1	110914630	-20.0681	4.8556	0.4051	15.0289	G	306.202	610.351
		SYN34890	3	172257484	-16.8974	3.9079	0.2152	7.9528	A
The traits include CBR (callus browning rate), CDR (callus differentiating rate), CPN (callus plantlet number), CRR (callus rooting rate) and GCR (green callus rate). JH, CZ and YJ denote the population planted in Jinghong (2014), Chongzhou (2015) and Yuanjiang (2015), respectively. r2 (%), phenotypic variation of traits explained by each QTN.
