# Supplementary material for: Genetic Dissection of Maize Embryonic Callus Regenerative Capacity Using Multi-Locus Genome-Wide Association Studies
Source: Front Plant Sci. 2018 Apr 26;9:561. doi: 10.3389/fpls.2018.00561 (PMC5933171; doi:10.3389/fpls.2018.00561)
Supplement: Table S4 — Significant QTNs for the five traits across three environments and the BLUP model using the ISIS EM-BLASSO method. The traits include CBR (callus browning rate), CDR (callus differentiating rate), CPN (callus plantlet number), CRR (callus rooting rate), and GCR (green callus rate). JH, CZ, and YJ denote the population planted in Jinghong (2014), Chongzhou (2015), and Yuanjiang (2015), respectively. r2 (%), phenotypic variation of traits explained by each QTN. [file Table_4.XLSX]

## Sheet: Sheet1
Table S4 Significant QTNs for the five traits across three environments and the BLUP model using the ISIS EM-BLASSO method
Trait	Environment and BLUP model	Marker	Chromosome	Marker Position (bp)	QTN effect	LOD score	r2 (%)	MAF	Genotype for code 1	Variation_Error	Phenotypic variation(total)
CBR	BLUP	SYN7221	2	6200684	4.348	11.8345	10.7778	0.3028	AA	59.417	148.128
		PZE-102028319	2	13301971	4.0413	5.0064	4.4094	0.0986	CC
		PZE-102138070	2	186820524	2.7215	3.9188	5.0003	0.4718	AA
		PZE-103123331	3	181066730	-2.5786	4.5291	3.5771	0.2746	GG
		SYN8267	4	169213008	-1.8032	3.1424	1.829	0.2606	GG
		PZE-105002024	5	1568021	1.1893	3.1081	0.9319	0.4225	AA
		PZE-106115402	6	161464955	-2.1711	4.1172	2.8483	0.3169	AA
		PZE-107006973	7	4863942	2.5163	4.8571	4.0573	0.3873	GG
		SYN29871	7	126352433	2.3437	4.5572	3.4428	0.3662	GG
		PZE-108053621	8	95640463	-2.5386	4.6963	3.9699	0.3521	AA
		SYN6236	8	164618189	4.8024	6.9139	5.5347	0.0915	GG
		PZE-110088629	10	138832523	2.2209	3.3484	2.6534	0.2746	AA
	CZ	PZE-101213720	1	264163677	-12.9295	6.8406	11.2354	0.1683	NN	382.027	833.14
		PZE-102151093	2	197600202	10.2701	6.3705	12.6586	0.4356	GG
		SYN8267	4	169213008	-10.1116	5.3567	10.0477	0.2475	GG
		SYNGENTA15901	7	5038808	10.4161	7.0294	12.3472	0.3861	GG
	JH	PZE-101053675	1	37850063	-9.374	7.3849	11.777	0.381	AA	325.194	726.57
		PZE-104052175	4	82776620	-7.2174	4.9536	7.0908	0.4476	CC
		PUT-163a-31405788-1911	4	165666032	-12.145	6.5064	9.9433	0.1333	AA
		PZE-107051699	7	101585302	-5.5552	3.0527	3.7755	0.2952	GG
		PZE-108052374	8	92877724	-16.1241	9.8711	24.4848	0.1429	GG
		PZE-109089873	9	137784138	-8.2531	6.2128	8.6596	0.3619	AA
	YJ	PZE-101104300	1	105315012	3.7303	3.0294	1.9801	0.2278	GG	141.251	632.384
		PZE-101151153	1	194737398	10.2533	6.3511	8.5666	0.1519	AA
		PZE-102109721	2	141363433	5.8729	5.4578	4.908	0.2911	CC
		SYN6514	3	196351287	-7.273	7.3593	8.2989	0.443	AA
		PZE-104067972	4	134998323	-5.5998	4.9004	4.8943	0.443	AA
		PZE-106077504	6	132825320	6.3934	5.3402	4.7228	0.2405	GG
		PZE-108021239	8	20231393	6.6057	3.5502	3.308	0.1392	AA
		SYN13447	9	8414792	8.1196	8.9271	10.4102	0.481	AA
CDR	BLUP	SYN32084	1	256515262	2.5136	8.8664	6.0885	0.2676	AA	23.4732	88.7633
		PZE-101216827	1	267908158	-1.8869	6.1914	3.2466	0.2535	AA
		SYN38156	2	10382370	-1.3607	3.5309	2.0445	0.4155	GG
		SYN39155	3	2446145	1.686	4.5861	3.095	0.3873	AA
		PZE-104004195	4	3463205	2.3143	4.1482	2.5436	0.0915	AA
		PZE-104025174	4	29335471	-2.594	9.5204	7.3264	0.4085	AA
		PZE-104064753	4	127852231	1.5203	3.9169	2.0415	0.2535	GG
		SYN12035	5	195189806	-2.6687	5.9548	3.7196	0.1197	AA
		PZE-106036875	6	84672851	2.215	6.7214	4.4047	0.2746	GG
		PUT-163a-31909945-2005	6	110706817	-1.3498	4.2923	2.0424	0.4648	AA
		SYN34374	6	163177459	1.9761	5.8486	3.5608	0.2535	AA
		PZE-107063605	7	120782724	-2.0522	5.3849	4.2469	0.2817	AA
		SYN15875	8	161523561	-2.0926	5.8758	4.1663	0.2887	CC
		PZE-109017592	9	17729689	1.9059	6.6528	3.7991	0.3099	GG
	CZ	PZE-101053646	1	37715416	7.3392	4.7997	4.5832	0.099	CC	130.817	419.367
		SYN32084	1	256515262	5.7554	6.3547	7.2476	0.3069	AA
		PZE-101249399	1	294138810	-5.5807	3.9094	3.9604	0.1287	AA
		SYN39155	3	2446145	4.467	4.7604	4.6794	0.4059	AA
		SYN8759	3	223741777	-8.6101	6.272	8.4428	0.0792	CC
		PZE-104092488	4	168076488	-6.8508	7.7258	10.5058	0.3465	AA
		PZE-107024144	7	25781951	-7.1868	7.6636	10.6633	0.2376	GG
		PZE-107024505	7	26451809	-5.7189	3.5367	5.1375	0.1089	GG
	JH	PZE-102169811	2	213216942	2.9675	3.2734	1.8603	0.2095	GG	104.112	323.909
		SYN15478	3	162297619	-3.7181	4.2503	3.4841	0.2381	AA
		PZE-104052175	4	82776620	3.9675	5.045	4.8064	0.4476	CC
		SYN2192	4	159995034	-3.3101	3.6406	3.1909	0.381	AA
		SYN30850	5	155958610	6.2694	7.4079	9.7035	0.2381	GG
		PZE-105108737	5	165652829	-8.6491	11.1094	15.8031	0.1905	GG
		PZE-106006691	6	9182479	-4.5582	5.7119	6.3999	0.4571	GG
		SYN31996	6	163506361	3.6378	3.8621	3.5782	0.2476	NN
		PZE-107024505	7	26451809	-4.804	4.0859	4.3945	0.1143	GG
	YJ	SYN11122	1	3078140	-3.297	5.3632	5.4568	0.4557	GG	42.0298	198.409
		SYN9105	2	20536744	4.4861	7.0241	7.4112	0.2025	AA
		PZE-102109640	2	141173773	-6.8028	5.6752	5.5312	0.0633	CC
		PZE-103166966	3	215931370	-7.7133	6.9347	7.1109	0.0506	CC
		PZE-105074379	5	81453143	-2.8124	4.1953	3.8427	0.3418	GG
		PZE-106004555	6	5641102	-2.4829	3.2993	2.1865	0.2278	AA
		PZE-106050123	6	99952156	-4.8278	8.5482	9.6975	0.2532	GG
		PZE-108002411	8	2512300	-3.6809	4.9749	6.0313	0.3165	GG
		SYN8144	10	142358869	-2.6395	4.2092	3.3082	0.3797	AA
CPN	BLUP	PZE-101220149	1	271749865	-0.0956	4.96	6.3512	0.1268	AA	0.0341	0.0726
		SYN39155	3	2446145	0.0478	4.2007	3.0389	0.3873	AA
		PZE-103140791	3	196207132	-0.1075	5.5269	7.0479	0.1056	GG
		SYN488	4	159565716	-0.0998	7.5118	9.7982	0.2042	GG
		PZE-106032634	6	75630749	-0.1246	4.5838	7.1173	0.0845	AA
		SYN34374	6	163177459	0.0487	3.1624	2.649	0.2535	AA
		PZE-108061221	8	109831200	-0.0842	4.1016	4.1215	0.1056	AA
		PZE-108105282	8	159954599	-0.0718	6.5537	5.5732	0.2606	AA
	CZ	SYN29508	1	165406390	0.1136	5.7631	4.869	0.3267	AG	0.0598	0.2431
		PZE-102130733	2	180848700	-0.1778	5.62	4.2234	0.0792	GG
		PZE-105042539	5	29708107	-0.2116	8.2953	8.2644	0.1188	GG
		PZE-105048147	5	38268089	-0.1136	4.484	5.1627	0.3762	AA
		SYN22988	6	162727984	-0.1584	6.255	5.5023	0.1287	AA
		PUT-163a-71425880-3235	8	157970385	-0.1126	4.8442	5.188	0.4158	GG
		PZE-108106984	8	161081631	-0.1119	4.3997	3.9362	0.2376	GG
		PZE-109062403	9	104884301	0.2281	12.9992	14.5827	0.2178	AA
	JH	PZE-103049772	3	54177469	-0.3827	6.9293	14.0325	0.1143	AA	0.2272	0.4225
		PZE-104066682	4	131771972	-0.343	3.3116	8.7306	0.0571	CC
		PZE-104067991	4	135021366	0.1256	3.2961	3.7337	0.4381	GG
		PZE-106043314	6	93212668	-0.1359	3.4641	4.1968	0.4	AA
	YJ	PZA00528.1	1	8353079	-0.052	3.2152	1.6097	0.3038	CC	0.0281	0.1419
		PZE-102186765	2	230884488	-0.1256	6.5025	9.4127	0.3038	AA
		PZE-104096936	4	173374308	-0.0512	3.21	1.8315	0.4557	AA
		SYN2944	5	213294101	-0.1647	6.181	6.1746	0.0886	GG
		PUT-163a-76281530-3840	6	99953386	-0.2609	3.6156	11.3782	0.0506	GG
		SYN19605	8	24413610	-0.1043	4.8303	4.2174	0.1519	GG
CRR	BLUP	PZE-101100132	1	96240385	-0.9474	5.2586	5.2187	0.2746	CC	5.6099	13.7047
		PZE-101160089	1	202300686	-1.9722	5.3817	6.7392	0.0563	CC
		PZE-101174076	1	217781852	-1.0717	4.1778	4.0568	0.1338	AA
		SYN18315	1	252377691	-1.3616	7.2716	9.4458	0.1831	GG
		SYN35026	5	1946471	-0.8322	4.7211	4.0901	0.2606	AA
		PZE-105122012	5	179270149	0.7656	5.0731	4.1741	0.4014	AA
		PZE-106008760	6	25291385	-0.9521	4.4447	6.036	0.3169	GG
		PZE-107005556	7	3824391	-0.7481	3.8983	3.7595	0.2958	AA
		PZE-108020370	8	19510543	-1.286	3.1269	2.5664	0.0493	AA
	CZ	PZE-101160089	1	202300686	-8.8358	3.2597	6.2264	0.0693	CC
		PZE-101170923	1	214533918	-5.0222	4.0656	3.4973	0.099	CC
		SYN27099	1	217942903	-3.5533	4.4613	3.8381	0.4158	AA
		PZE-103110091	3	170490429	-4.3399	4.6971	5.3419	0.2079	GG
		PZE-104043217	4	62218127	-4.9436	3.9272	6.185	0.2277	GG
		PZE-104092529	4	168338401	-3.6652	3.9881	3.9372	0.3465	AA
		SYN26075	4	231235555	-4.5485	4.0277	3.9068	0.1683	GG
		SYN35026	5	1946471	-3.6017	3.2848	3.0661	0.2376	AA
	JH	PZE-101104300	1	105315012	3.7303	3.0294	1.9801	0.2278	GG	141.251	632.384
		PZE-101151153	1	194737398	10.2533	6.3511	8.5666	0.1519	AA
		PZE-102109721	2	141363433	5.8729	5.4578	4.908	0.2911	TT
		SYN6514	3	196351287	-7.273	7.3593	8.2989	0.443	TT
		PZE-104067972	4	134998323	-5.5998	4.9004	4.8943	0.443	AA
		PZE-106077504	6	132825320	6.3934	5.3402	4.7228	0.2405	GG
		PZE-108021239	8	20231393	6.6057	3.5502	3.308	0.1392	AA
		SYN13447	9	8414792	8.1196	8.9271	10.4102	0.481	AA
	YJ	SYN18708	1	21466619	2.9617	5.18	4.15	0.443	GG	45.0825	208.626
		PZE-101182888	1	227593314	-2.5553	4.6715	3.1173	0.443	GG
		PZE-102067222	2	44718288	-6.9216	9.384	10.1556	0.1139	GG
		PZE-103135216	3	190571578	-4.0404	4.692	4.5638	0.1772	GG
		PZE-103178067	3	223765944	-3.0906	4.127	4.4546	0.2405	NN
		PZE-105045830	5	33824619	-5.254	5.4481	7.7173	0.0759	AA
		SYN28088	5	68653887	-3.4641	6.1298	5.7436	0.4557	GG
		PZE-106000504	6	1234387	-2.3266	4.1682	2.5742	0.4557	AA
		PZE-107005556	7	3824391	-4.2012	6.2934	7.7429	0.2911	AA
GCR	BLUP	PZA02023.4	1	216585033	-4.5425	3.4951	2.5309	0.0704	GG	76.5193	213.488
		SYN7221	2	6200684	3.0052	4.6956	3.5723	0.3028	AA
		PZE-102031950	2	14893294	-2.9559	4.017	2.5209	0.1761	AA
		PZE-102060314	2	38560933	-4.6999	6.3899	5.4185	0.1408	AA
		PZE-102146567	2	193650032	-2.3517	3.2469	1.8089	0.2254	GG
		PZE-103123331	3	181066730	-3.823	7.2546	5.4554	0.2746	GG
		PZE-104024889	4	28985737	-3.6208	4.9388	5.902	0.4014	CC
		PZE-106013459	6	34545075	-2.1235	3.5592	1.4749	0.2254	AA
		PZE-107035452	7	51028602	2.415	3.3104	1.7759	0.1761	AA
		PZE-107110721	7	160776301	1.8548	3.7372	1.2199	0.2535	AA
		PZE-108052553	8	93179473	7.1913	7.1894	6.343	0.0704	CC
		PZE-109000014	9	958655	-2.9982	5.0704	3.646	0.3028	AA
		PZE-109081358	9	129514761	-2.9246	5.855	3.9779	0.4225	AA
	CZ	SYN32084	1	256515262	5.8113	4.0829	4.352	0.3069	AA	250.541	712.01
		PZE-101223466	1	274722612	-9.3673	9.0229	12.3225	0.4455	AA
		PZE-102138070	2	186820524	8.4877	6.3288	10.117	0.4554	AA
		PZE-104093275	4	169618616	-8.0993	6.5499	9.01	0.3762	AA
		PZE-104110347	4	186596840	-7.0445	4.4987	5.0504	0.2178	CC
		SYN21743	9	1347687	-8.4126	7.0951	9.6581	0.3861	CC
		PZE-109121058	9	154807596	-16.5771	7.7077	11.2595	0.0693	AA
	JH	PZE-101237541	1	285341392	-17.2375	11.0058	9.8065	0.0476	AA	167.464	549.649
		PZE-102138070	2	186820524	8.2656	9.0178	12.4287	0.4762	AA
		PZE-104052175	4	82776620	5.0662	6.2728	4.6184	0.4476	CC
		SYN32511	4	186658840	-4.3606	4.3299	3.4566	0.4667	AA
		PZE-105069906	5	74331873	-5.8137	5.067	3.9355	0.1905	CC
		PZE-108004802	8	4915751	-3.47	3.145	1.7136	0.2667	AA
		PZE-108010908	8	11504308	6.1165	6.2628	6.5837	0.4095	GG
		PZE-108081419	8	138303037	-4.4664	5.0721	3.5105	0.3905	GG
		PZE-109004504	9	5074933	5.4731	5.3034	4.4488	0.2857	TT
		PZE-109074670	9	120625240	-6.0276	5.9171	4.3792	0.1905	GG
	YJ	PZE-101106628	1	110914630	-7.7919	5.5256	9.5887	0.4051	GG	149.028	610.351
		SYNGENTA13688	2	5681488	-6.6254	4.9564	5.2548	0.2025	GG
		PZE-102052170	2	29543809	-6.8137	3.9948	3.0714	0.1139	AA
		SYN5620	2	207839969	11.9883	5.8582	7.6063	0.0633	AA
		PZE-103108199	3	169053554	-7.6234	5.7362	6.9571	0.2405	CC
		PZE-103135849	3	191278511	5.277	4.655	4.4739	0.3797	AA
		PZE-108021239	8	20231393	-7.8766	4.1935	4.873	0.1392	AA
		PZE-108081599	8	138524124	-7.1703	6.3081	6.7702	0.2405	AA
The traits include CBR (callus browning rate), CDR (callus differentiating rate), CPN (callus plantlet number), CRR (callus rooting rate) and GCR (green callus rate). JH, CZ and YJ denote the population planted in Jinghong (2014), Chongzhou (2015) and Yuanjiang (2015), respectively. r2 (%), phenotypic variation of traits explained by each QTN.
