# Supplementary material for: Genetic Dissection of Maize Embryonic Callus Regenerative Capacity Using Multi-Locus Genome-Wide Association Studies
Source: Front Plant Sci. 2018 Apr 26;9:561. doi: 10.3389/fpls.2018.00561 (PMC5933171; doi:10.3389/fpls.2018.00561)
Supplement: Table S5 — Significant QTNs for the five traits across three environments and the BLUP model using the pLARmEB method. The traits include CBR (callus browning rate), CDR (callus differentiating rate), CPN (callus plantlet number), CRR (callus rooting rate), and GCR (green callus rate). JH, CZ, and YJ denote the population planted in Jinghong (2014), Chongzhou (2015), and Yuanjiang (2015), respectively. r2 (%), phenotypic variation of traits explained by each QTN. [file Table_5.XLSX]

## Sheet: Sheet1
Table S5 Significant QTNs for the five traits across three environments and the BLUP model using the pLARmEB method
Trait	Environment and BLUP model	Marker	Chromosome	Marker Position (bp)	QTN effect	LOD score	P_value	r2 (%)	Minor allele frequency	Genotype for code 1	Variation Error	Phenotypic variation(total)
CBR	BLUP	PZE-101201711	1	251992439	4.4318	4.5557	4.6421e-06	6.386	0.1197	CC	76.6299	148.128
		SYN6047	2	3062947	4.1437	6.6563	3.0845e-08	7.3033	0.1761	GG
		SYN7221	2	6200684	3.3105	5.9404	1.6919e-07	6.217	0.3028	AA
		PZE-102138070	2	186820524	4.1481	6.7304	2.5875e-08	11.5583	0.4718	AA
		PZE-108017647	8	17068235	-3.0861	4.7239	3.0992e-06	5.4027	0.2676	GG
		PZE-110016197	10	16519414	-2.7871	3.6377	4.2591e-05	4.7615	0.3169	CC
	CZ	PZE-101213720	1	264163677	-9.5868	4.2047	1.0805e-05	6.7339	0.1683	NN	407.121	833.14
		SYN8267	4	169213008	-12.3529	7.2924	6.8294e-09	16.348	0.2475	GG
		PZE-106013459	6	34545075	8.818	4.189	1.1222e-05	7.3728	0.2376	AA
		SYNGENTA15901	7	5038808	9.5808	5.836	2.1697e-07	11.3883	0.3861	GG
		PZE-108009888	8	10298512	6.4886	3.1716	0.0001	4.6013	0.297	GG
	JH	PZE-101062737	1	46074619	7.6298	4.1325	1.2863e-05	6.6074	0.2952	AA	462.389	726.57
		PZA00667.2	3	162743863	7.0356	4.4616	5.8204e-06	5.7696	0.3143	GG
		PZE-104063881	4	125970148	-6.1494	4.1617	1.1986e-05	4.6705	0.3333	CC
		PZE-105144853	5	198778329	-6.4146	3.6703	3.9357e-05	4.1099	0.2	AA
		PZE-109001491	9	1997668	-10.1088	5.475	5.1325e-07	8.048	0.1619	AA
		PZE-109060151	9	101751787	-8.6054	6.122	1.0982e-07	8.7345	0.3238	CC
	YJ	PZA03519.2	1	10093142	8.694	13.2141	6.1062e-15	14.3353	0.481	AA	74.3895	632.384
		PZE-101152052	1	195484495	5.5823	6.9409	1.5705e-08	4.7568	0.2785	AA
		SYN12790	1	292358465	4.5445	7.3428	6.0615e-09	3.8163	0.4177	CC
		PZE-102016867	2	7267024	9.0068	14.4635	3.3307e-16	13.608	0.2911	AA
		SYN29038	2	20724795	-6.9467	7.8638	1.7677e-09	6.9317	0.2405	AA
		PZE-104066587	4	131764168	10.7873	16.86	0	21.9279	0.3038	NN
		PZE-104067972	4	134998323	-6.1357	9.5274	3.4999e-11	7.0575	0.443	AA
		SYN29111	4	231414297	4.255	4.1806	1.1451e-05	2.4199	0.1899	AA
		PZE-105067520	5	70034502	3.1435	3.235	0.0001	1.6576	0.3291	AA
		SYN30472	5	200437609	4.5704	3.9297	2.0996e-05	1.6019	0.1013	AA
		PZE-108020924	8	19855121	9.2718	13.5289	2.9976e-15	9.5229	0.1772	GG
		PZE-110094787	10	141971166	4.5633	4.2033	1.0842e-05	3.6756	0.3671	GG
CDR	BLUP	SYN32084	1	256515262	2.8007	8.7412	2.2294e-10	5.1898	0.2676	AA	31.5186	88.7633
		PZE-102033615	2	15979202	-2.0297	4.7084	3.216e-06	3.1862	0.4789	AA
		PZE-104025174	4	29335471	-1.0919	3.0061	0.0002	0.8913	0.4085	AA
		PZE-104051708	4	81789202	-2.0198	3.1693	0.0001	2.3888	0.2254	GG
		PZE-104092462	4	168122870	-2.936	4.2785	9.0442e-06	5.8412	0.1268	GG
		PZE-106032634	6	75630749	-4.699	4.4328	6.2381e-06	5.6819	0.0845	AA
		PZE-106036875	6	84672851	1.7883	4.3145	8.2931e-06	1.9712	0.2746	GG
		SYN34376	6	163175970	1.484	3.7355	3.3594e-05	1.4923	0.3028	AA
		PZE-108053545	8	95572180	-1.7491	4.4216	6.409e-06	2.096	0.3028	GG
		PZE-108056400	8	101237785	-1.3168	3.8067	2.8277e-05	1.3345	0.4648	CC
		PZE-108081599	8	138524124	-2.6907	7.2625	7.3299e-09	4.7293	0.2887	AA
	CZ	PZE-103075634	3	125482230	-5.8212	3.8988	2.2622e-05	8.7659	0.3762	AA	285.541	419.367
		SYN22084	9	136919665	-4.9799	3.2292	0.0001	6.801	0.4059	GG
	JH	SYN1752	2	9316162	-4.319	3.0606	0.0002	7.7942	0.3714	CC	171.34	323.909
		SYN31340	3	134016204	2.424	3.0117	0.0002	2.3853	0.4095	GG
		PZE-104083441	4	157481981	-3.9372	3.2723	0.0001	5.6083	0.2476	AA
		PZE-105031801	5	17321279	3.9761	3.7857	2.9747e-05	6.5865	0.4476	GG
		PUT-163a-31909945-2005	6	110706817	-3.2202	3.5781	4.9225e-05	4.3042	0.4476	AA
		PZE-110067273	10	123821658	-4.2083	4.4262	6.3384e-06	7.1354	0.4	CC
	YJ	PZE-101029748	1	17832205	-3.1024	4.4684	5.7264e-06	6.2735	0.3671	CC	59.251	198.409
		PZE-101096007	1	94367481	2.9342	4.4532	5.9389e-06	5.6551	0.443	GG
		SYN8409	2	163569853	-1.9579	3.3285	9.0359e-05	2.3727	0.3797	AA
		SYN39155	3	2446145	2.609	4.0475	1.5793e-05	4.213	0.3671	AA
		PZE-105074460	5	81764229	-5.6377	10.1688	7.7452e-12	20.315	0.3797	AA
		SYN37237	5	213538081	3.9558	5.5332	4.4669e-07	8.4863	0.2658	AA
		SYN28053	5	214729939	1.9195	3.6757	3.8839e-05	2.3736	0.3418	AA
		PZE-107066469	7	123565899	-4.7599	6.6583	3.0705e-08	14.0236	0.3671	CC
		SYN8144	10	142358869	-2.9603	4.0853	1.4414e-05	5.4242	0.3797	AA
CPN	BLUP	PZE-106032634	6	75630749	-0.0392	4.5583	4.6121e-06	0.6169	0.0845	AA	0.0462	0.0726
		PZE-106123501	6	164558994	0.0013	3.146	0.0001	0.0018	0.331	GG
		SYN28779	8	841174	-0.032	3.9646	1.9293e-05	1.186	0.3803	AA
		PZE-100003265	8	47431659	0.0014	3.7082	3.5898e-05	0.0018	0.2465	AA
		PZE-108057325	8	102454042	-0.0202	6.3598	6.2388e-08	0.4722	0.338	CC
		PZE-108105282	8	159954599	-0.0407	5.4182	5.8789e-07	1.5669	0.2606	AA
	CZ	SYN5995	1	282745085	-0.0533	4.7749	2.7417e-06	0.4916	0.1782	AA	0.0015	0.2431
		PZA00237.6	2	6048853	0.0144	5.5031	4.8e-07	0.0196	0.0891	AA
		PZE-105152303	5	203405660	0.0395	9.0267	1.1376e-10	0.3285	0.2673	AA
		PZE-105152296	5	203407056	-0.0226	3.4033	7.5298e-05	0.112	0.2475	CC
		SYNGENTA14859	7	2582409	-0.0315	3.485	6.1725e-05	0.2043	0.2376	GG
		SYN16808	10	2257467	-0.0065	4.3824	7.0428e-06	0.0102	0.3267	CC
	JH	PZE-101050072	1	34810799	-0.1085	7.0835	1.1201e-08	1.9202	0.381	AA	0.1351	0.4225
		PZE-101216827	1	267908158	-0.159	6.8361	2.0135e-08	3.7675	0.2857	AA
		PZE-102145207	2	192228233	-0.0951	6.3302	6.6935e-08	1.1948	0.2	CC
		SYN9021	3	2291828	0.1713	9.4704	4.0018e-11	5.0628	0.4286	AA
		PZE-103049772	3	54177469	-0.4307	12.7214	1.9429e-14	12.9801	0.1143	AA
		PZE-104069875	4	139980355	0.1943	7.772	2.1961e-09	4.463	0.181	GG
		PZE-104083693	4	157610658	-0.1424	4.1519	1.2274e-05	2.9682	0.2286	AA
		PZE-105096994	5	142895309	-0.265	6.3465	6.4389e-08	10.0993	0.1048	CC
		PUT-163a-31909945-2005	6	110706817	-0.1012	7.2859	6.9347e-09	1.7511	0.4476	AA
	YJ	SYN8409	2	163569853	-0.0207	4.9625	1.7485e-06	0.2423	0.3797	AA	0	0.1419
		PZE-103185302	3	229813113	0.0213	3.9952	1.7919e-05	0.2522	0.3418	AA
		ZM013866-0286	4	236173391	-0.0367	3.647	4.1644e-05	0.8066	0.4937	AA
		PZE-107086015	7	141579641	0.0127	3.0661	0.0002	0.0966	0.2785	GG
CRR	BLUP	PZE-101084058	1	72224033	-0.6888	3.3507	8.5594e-05	2.0089	0.3944	GG	6.3049	13.7047
		SYN23410	3	170443837	-0.9656	4.2885	8.8292e-06	3.1847	0.2324	GG
		PZE-104113287	4	188491838	1.0383	4.9055	2.0046e-06	3.4092	0.2324	AA
		SYN35026	5	1946471	-1.3493	9.4025	4.6955e-11	6.5309	0.2606	AA
		PZE-105122012	5	179270149	1.0418	7.2461	7.6214e-09	4.6953	0.4014	AA
		PZE-106045024	6	94426320	-1.0192	4.4779	5.5961e-06	3.7817	0.2676	AA
		PZE-107005556	7	3824391	-0.7003	3.4317	7.0273e-05	2.0009	0.2958	AA
		SYN17471	8	141807236	-1.4729	5.409	6.0089e-07	4.0531	0.1056	AA
		SYN7280	10	144314228	-0.8745	5.8836	1.937e-07	3.3791	0.4718	CC
	CZ	SYN34769	1	256568063	5.9197	3.7976	2.8903e-05	5.6976	0.1386	AA	188.87	323.514
		SYN21514	2	7661413	-5.0906	3.2821	0.0001	7.991	0.3267	GG
		SYN35026	5	1946471	-8.1448	7.3704	5.6781e-09	17.2682	0.2376	AA
		PZE-105121802	5	178582938	4.0647	4.6303	3.8799e-06	5.6109	0.4554	AA
		PZE-105152303	5	203405660	5.047	5.041	1.4487e-06	6.9503	0.2673	AA
	JH	PZE-101085779	1	75627286	-3.4182	7.6522	2.9155e-09	6.4715	0.3619	CC	38.0849	106.319
		SYN39226	1	85992077	-4.2668	6.4657	4.8499e-08	6.2022	0.0762	AA
		PZE-102045810	2	23666620	-1.3828	3.1804	0.0001	1.1381	0.4571	AA
		SYN32416	2	214580430	-4.5659	7.5341	3.855e-09	9.0705	0.1143	CC
		SYN28724	3	173695693	-1.7035	3.084	0.0002	1.1906	0.1524	AA
		PZE-104083441	4	157481981	-1.8626	3.2026	0.0001	1.7932	0.2476	AA
		SYN21611	5	1534613	-2.5213	5.9564	1.6288e-07	3.7534	0.4381	AA
		PZE-105139846	5	194343387	2.8225	4.9671	1.7295e-06	2.5926	0.1619	CC
		PZE-106007078	6	9495744	2.398	5.7902	2.4196e-07	3.4451	0.4762	CC
		SYN15971	9	153607050	1.9946	4.5217	5.0363e-06	2.3074	0.3429	AA
	YJ	SYN18708	1	21466619	3.1213	4.3313	7.9654e-06	3.105	0.443	GG	59.4833	208.626
		SYN2113	4	169435228	-7.1153	6.8308	2.039e-08	7.8371	0.1392	AA
		SYN24011	4	236185083	-6.1658	9.9444	1.3126e-11	9.5828	0.2658	GG
		PZE-107005556	7	3824391	-4.0306	4.4745	5.6421e-06	4.8011	0.2911	AA
		PZE-108051799	8	91424222	-4.9653	7.9386	1.4815e-09	7.7453	0.4177	GG
GCR	BLUP	PZE-101083913	1	72012732	-1.9389	3.2471	0.0001	2.0253	0.4296	GG	109.243	213.488
		PZE-101119796	1	148057769	-3.4034	4.7094	3.2087e-06	6.0905	0.4085	AA
		SYN6047	2	3062947	-4.5158	5.6316	3.5324e-07	7.0249	0.1761	GG
		SYN7221	2	6200684	2.8837	3.417	7.2822e-05	3.8205	0.3028	AA
		SYN37974	2	10782867	-4.5817	6.4096	5.5415e-08	10.7654	0.3239	AA
		PZE-104068814	4	136958099	-3.0115	3.8237	2.7133e-05	4.7421	0.3662	CC
		PZE-104087729	4	162560612	4.7284	3.7576	3.1847e-05	5.6388	0.0986	AA
		PZE-108017647	8	17068235	3.7667	5.22	9.4415e-07	6.5184	0.2676	GG
	CZ	PZE-101223466	1	274722612	-8.7249	7.2812	7.0137e-09	8.9365	0.4455	AA	308.889	712.01
		PZE-102138070	2	186820524	9.1022	6.4184	5.4273e-08	9.7262	0.4554	AA
		PZE-108093612	8	150430580	5.4368	3.3755	8.0581e-05	2.953	0.2079	GG
		SYN21743	9	1347687	-7.9466	5.5985	3.822e-07	7.204	0.3861	CC
		PZE-109121058	9	154807596	-15.4692	5.7616	2.5908e-07	8.1963	0.0693	AA
	JH	PZE-104069507	4	138153696	-8.6915	4.4494	5.9932e-06	14.0468	0.4381	AA	452.699	549.649
	YJ	PZE-101106818	1	111271831	-8.5622	6.8593	1.9057e-08	9.5726	0.2911	AC	186.065	610.351
		PZE-101151153	1	194737398	-7.3525	3.6511	4.1231e-05	4.4062	0.1519	AA
		SYN5619	2	207833447	-5.3799	4.0044	1.7524e-05	4.5774	0.4684	AA
		SYN6514	3	196351287	6.751	5.7211	2.8535e-07	7.1523	0.443	AA
		PZE-104068814	4	136958099	-4.1662	3.1803	0.0001	2.6923	0.4051	CC
		PZE-108000243	8	397803	3.6762	3.0161	0.0002	2.0387	0.2911	NN
		PZE-108021239	8	20231393	-8.4549	4.0857	1.4399e-05	5.4207	0.1392	AA
		PZE-109081358	9	129514761	-7.8007	6.9559	1.5157e-08	9.6235	0.443	AA
The traits include CBR (callus browning rate), CDR (callus differentiating rate), CPN (callus plantlet number), CRR (callus rooting rate) and GCR (green callus rate). JH, CZ and YJ denote the population planted in Jinghong (2014), Chongzhou (2015) and Yuanjiang (2015), respectively. r2 (%), phenotypic variation of traits explained by each QTN.
