# Supplementary material for: Genetic Dissection of Maize Embryonic Callus Regenerative Capacity Using Multi-Locus Genome-Wide Association Studies
Source: Front Plant Sci. 2018 Apr 26;9:561. doi: 10.3389/fpls.2018.00561 (PMC5933171; doi:10.3389/fpls.2018.00561)
Supplement: Table S6 — Phenotypic value and superior allele numbers for the 31 elite lines for each trait. The traits include CBR (callus browning rate), CDR (callus differentiating rate), CPN (callus plantlet number), CRR (callus rooting rate), and GCR (green callus rate). [file Table_6.XLSX]

## Sheet: Sheet1
Table S6 Phenotypic value and superior allele numbers for the 31 elite lines for each trait
Inbred lines	The number of superior alleles	The phenotypic value of GCR	The phenotypic value of CDR	The phenotypic value of CPN	The phenotypic value of CRR	The phenotypic value of CBR
F06	22	11.1515	1.66258	1	1.66258	51.7063
Dan598	26	80.7825	13.5586	1.04274	4.01581	9.21747
871	25	28.177	16.0256	1.21319	12.2003	42.1437
698-3	27	16.599	13.401	1.15732	8.03161	65.5929
1572	23	28.4758	17.5885	1.05458	11.1436	50.296
HuangC	22	63.7676	18.9243	1.01887	10.1539	21.4663
S273	22	0	0	1	0	90
Mian723	26	38.1943	16.3761	1.03709	10.3524	46.215
205-11	20	35.8484	8.30273	1.0458	15.4317	31.3987
K22	25	0	0	1	26.5651	45
Qi205	15	18.5427	9.40397	1.06006	13.7235	46.197
646	23	10.9682	0	1	3.70128	71.4024
SCML202	25	41.1947	17.9602	1.28312	9.50089	45.0057
48-2	26	9.74172	0	1	2.92473	77.3335
YA8201	25	27.3622	18.9565	1.17219	18.5257	51.0002
Chuan273	28	56.3099	28.7105	1.33631	0	11.3099
7854	26	69.9735	6.07744	1	0	1.72237
BS1074	36	90	90	2.48328	NA	0
Qi319	26	70.8241	30.1074	1.50505	16.6202	11.5187
178	31	51.8633	28.0294	2.05459	13.0475	23.6715
Dan340	27	55.5973	15.1967	1.04272	16.6865	26.9146
H921	27	26.5651	0	1	0	56.7891
4011	32	54.1678	34.6929	2.03422	10.2784	29.7271
18-599	34	67.5	57.377	2.5049	12.8295	22.5
Zheng58	22	44.7855	20.6638	1.27367	26.6686	19.8869
Ji1037	26	36.5755	7.41585	1	2.99496	19.6489
Shen137	23	42.5146	17.3705	1.02223	26.7735	35.3935
DH40	33	56.3539	42.2257	2.28742	24.1787	26.585
PH6WC	28	35.3369	31.7175	1.48198	10.3524	54.6631
ShuangM9	29	0	0	1	0	90
PH4CV	26	41.5086	11.7379	1.06107	32.1791	41.5905
The traits include CBR (callus browning rate), CDR (callus differentiating rate), CPN (callus plantlet number), CRR (callus rooting rate) and GCR (green callus rate).
