# Supplementary material for: Genetic Dissection of Maize Embryonic Callus Regenerative Capacity Using Multi-Locus Genome-Wide Association Studies
Source: Front Plant Sci. 2018 Apr 26;9:561. doi: 10.3389/fpls.2018.00561 (PMC5933171; doi:10.3389/fpls.2018.00561)
Supplement: Table S7 — SNPs significantly associated with traits detected by GWAS using statistical models MLM and FarmCPU. The traits include CPN (callus plantlet number) and GCR (green callus rate). [file Table_7.XLSX]

## Sheet: Sheet1
Table S7 SNPs significantly associated with traits detected by GWAS using statistical models MLM and FarmCPU
Model	SNP	Chromosome	Positopn(bp)	Trait	P-value
MLM	PUT-163a-76281530-3840	6	99953386	CPN	8.12×10-7
FarmCPU	PZE-103079911	3	132399418	CPN	1.04×10-6
FarmCPU	PZE-108134760	8	174288653	CPN	1.14×10-11
FarmCPU	SYN30326	3	187211976	CPN	1.22×10-8
FarmCPU	PZE-105025345	5	13052893	CPN	8.39×10-7
FarmCPU	PZE-103143491	3	199028248	CPN	1.13×10-6
FarmCPU	SYN35891	9	32339103	GCR	1.08×10-6
The traits include CPN (callus plantlet number) and GCR (green callus rate).
